# Supplementary material for: Asap1 Affects the Susceptibility of Zebrafish to Mycobacterium by Regulating Macrophage Migration
Source: Front Cell Infect Microbiol. 2020 Oct 29;10:519503. doi: 10.3389/fcimb.2020.519503 (PMC7658321; doi:10.3389/fcimb.2020.519503)
Supplement: Supplementary file 2 [file Data_Sheet_1.zip]

Archive with 5 entries (5 files):
- Supplementary Figure S1.TIF
- Supplementary Figure S2.TIF
- Supplementary Figure S3.TIF
- Supplementary Figure S4.TIFF
- Supplementary Figure S5.TIF
